# Supplementary material for: Increased lifespan, decreased mortality, and delayed cognitive decline in osteoarthritis
Source: Sci Rep. 2019 Dec 9;9:18639. doi: 10.1038/s41598-019-54867-8 (PMC6901554; doi:10.1038/s41598-019-54867-8)
Supplement: Supplementary file 1 — Meta-analysis of published literature [file 41598_2019_54867_MOESM1_ESM.xlsx]

## Sheet: Sheet1
Supplemental files for the article “Increased lifespan, decreased mortality, and delayed cognitive decline in osteoarthritis”
By Dr. Anatoly Mayburd and Prof. Ancha Baranova
The numbers in the column A match the numbers in the Table 2 of main manuscript, the column B presents the numbers of patients in the cohorts, the column C presents the minimal value of hazard ratio for all cause mortality reported by the source, and the column D presents the maximal value in the same source.
Columns E and F present the products of the individual hazard ratios by weights computed as the size N of cohorts in each publication, column G and H present HR average for the entire dataset
														4	5
	6395616							18	12					12	17												6395616						82995
#	Patients (N)	HR MIN	HR MAX	N x HR MIN	N x HR MAX	HR AV MIN = SUM (N x HR MIN)/SUM (N)	HR AV MAX = SUM (N x HR MAX)/SUM (N)				VOLUME (HR > 1)											3027475				#	Patients (N)	HR MIN	HR MAX	N x HR MIN	N x HR MAX
1	52000	1	1.3	52000	67600	0.823249	0.883216	0	0	0	0	3948286	3506964	0	1	0	52000	43167	470326							1	52000	1	1.3	52000	67600	1	52000	1
2	809	0.76	1.1	614.84	889.9			1	0	809	0			0	1	0	809									2	809	0.76	1.1	614.84	889.9	0	0
3	601	1.97	1.97	1183.97	1183.97			0	0	0	0			1	1	601	601									3	601	1.97	1.97	1183.97	1183.97	1	601	3
4	1025	1.98	1.98	2029.5	2029.5			0	0	0	0			1	1	1025	1025									4	1025	1.98	1.98	2029.5	2029.5	1	1025
5	4278	0.86	0.86	3679.08	3679.08			1	1	4278	4278			0	0	0	0									5	4278	0.86	0.86	3679.08	3679.08	0	0
6	815	1	2	815	1630			0	0	0	0			0	0	0	0									6	815	1	2	815	1630	1	815	6
7	520000	0.9	0.9	468000	468000			1	1	520000	520000			0	0	0	0									7	520000	0.9	0.9	468000	468000	0	0
8	740000	0.72	0.72	532800	532800			1	1	740000	740000			0	0	0	0			8	1	740000	532800	0.747789		8	740000	0.72	0.72	532800	532800	0	0
9	3625	0.81	0.81	2936.25	2936.25			1	1	3625	3625			0	0	0	0			9	1	3625	2936.25			9	3625	0.81	0.81	2936.25	2936.25	0	0
10	9443	0.73	1.9	6893.39	17941.7			1	0	9443	0			0	1	0	9443									10	9443	0.73	1.9	6893.39	17941.7	1	9443	10
11	1348	1	1	1348	1348			0	0	0	0			0	0	0	0									11	1348	1	1	1348	1348	0	0
12	7889	1.14	1.14	8993.46	8993.46			0	0	0	0			1	1	7889	7889									12	7889	1.14	1.14	8993.46	8993.46	0	0
13	1025	1.6	1.6	1640	1640			0	0	0	0			1	1	1025	1025									13	1025	1.6	1.6	1640	1640	1	1025	13
14	2125	1.27	1.27	2698.75	2698.75			0	0	0	0			1	1	2125	2125									14	2125	1.27	1.27	2698.75	2698.75	1	2125	14
15	8000	1.32	1.32	10560	10560			0	0	0	0			1	1	8000	8000									15	8000	1.32	1.32	10560	10560	1	8000	15
16	8066	1.18	1.18	9517.88	9517.88			0	0	0	0			1	1	8066	8066									16	8066	1.18	1.18	9517.88	9517.88	0	0
17	4907	0.95	1.45	4661.65	7115.15			1	0	4907	0			0	1	0	4907									17	4907	0.95	1.45	4661.65	7115.15	1	4907	17
18	2163	0.92	0.92	1989.96	1989.96			1	0	2163	0			0	0	0	0									18	2163	0.92	0.92	1989.96	1989.96	0	0
19	64000	0.77	0.77	49280	49280			1	0	64000	0			0	0	0	0			19	1	64000	49280			19	64000	0.77	0.77	49280	49280	0	0
20	2350000	1	1	2350000	2350000			0	0	0	0			0	0	0	0									20	2350000	1	1	2350000	2350000	0	0
21	7200	1.1	1.1	7920	7920			0	0	0	0			1	1	7200	7200									21	7200	1.1	1.1	7920	7920	0	0
22	39000	0.73	0.73	28470	28470			1	1	39000	39000			0	0	0	0			22	1	39000	28470			22	39000	0.73	0.73	28470	28470	0	0
23	710000	0.6	0.6	426000	426000			1	1	710000	710000			0	0	0	0			23	1	710000	426000			23	710000	0.6	0.6	426000	426000	0	0
24	13000	0.98	0.98	12740	12740			1	1	13000	13000			0	0	0	0									24	13000	0.98	0.98	12740	12740	0	0
25	5853	0.9	0.9	5267.7	5267.7			1	1	5853	5853			0	0	0	0									25	5853	0.9	0.9	5267.7	5267.7	0	0
26	358	0.91	0.91	325.78	325.78			1	1	358	358			0	0	0	0									26	358	0.91	0.91	325.78	325.78	0	0
27	360000	0.84	1.1	302400	396000			1	0	360000	0			0	1	0	360000									27	360000	0.84	1.1	302400	396000	0	0
28	601	1.97	1.97	1183.97	1183.97			0	0	0	0			1	1	601	601									28	601	1.97	1.97	1183.97	1183.97	1	601	28
29	850	0.5	0.5	425	425			1	1	850	850			0	0	0	0			29	1	850	425			29	850	0.5	0.5	425	425	0	0
30	1163	1.55	1.55	1802.65	1802.65			0	0	0	0			1	1	1163	1163									30	1163	1.55	1.55	1802.65	1802.65	1	1163	30
31	170000	0.7	0.7	119000	119000			1	1	170000	170000			0	0	0	0			31	1	170000	119000			31	170000	0.7	0.7	119000	119000	0	0
32	1290	1.4	1.4	1806	1806			0	0	0	0			1	1	1290	1290									32	1290	1.4	1.4	1806	1806	1	1290	32
33	4182	1.15	1.15	4809.3	4809.3			0	0	0	0			1	1	4182	4182									33	4182	1.15	1.15	4809.3	4809.3	0	0
34	1300000	0.65	0.85	845000	1105000			1	1	1300000	1300000			0	0	0	0			34	1	1300000	1105000			34	1300000	0.65	0.85	845000	1105000	0	0
